# Supplementary material for: Biallelic mutations in calcium release activated channel regulator 2A (CRACR2A) cause a primary immunodeficiency disorder
Source: eLife. 2021 Dec 15;10:e72559. doi: 10.7554/eLife.72559 (PMC8673834; doi:10.7554/eLife.72559)
Supplement: Source data 1. — Zip folder containing raw and uncropped images for Western blots and Excel spreadsheets of quantitation. [file elife-72559-supp2.zip]

Archive with 48 entries (47 files):
- 20210812_CRACR2A_SourceData/
- __MACOSX/._20210812_CRACR2A_SourceData
- 20210812_CRACR2A_SourceData/Figure 7B_Flag_right.tif
- __MACOSX/20210812_CRACR2A_SourceData/._Figure 7B_Flag_right.tif
- 20210812_CRACR2A_SourceData/Figure 7A_Flag.tif
- __MACOSX/20210812_CRACR2A_SourceData/._Figure 7A_Flag.tif
- 20210812_CRACR2A_SourceData/Figure 7A_Orai1-His_left.tif
- __MACOSX/20210812_CRACR2A_SourceData/._Figure 7A_Orai1-His_left.tif
- 20210812_CRACR2A_SourceData/Figure 4_figure supplemnet 1_ORAI1_WB.tif
- __MACOSX/20210812_CRACR2A_SourceData/._Figure 4_figure supplemnet 1_ORAI1_WB.tif
- 20210812_CRACR2A_SourceData/Figure 5_figure supplement 1_actin.tif
- __MACOSX/20210812_CRACR2A_SourceData/._Figure 5_figure supplement 1_actin.tif
- 20210812_CRACR2A_SourceData/Figure 5_figure supplemnet_1C_actin.tif
- __MACOSX/20210812_CRACR2A_SourceData/._Figure 5_figure supplemnet_1C_actin.tif
- 20210812_CRACR2A_SourceData/Figure 7A_Orai1-His_Right.tif
- __MACOSX/20210812_CRACR2A_SourceData/._Figure 7A_Orai1-His_Right.tif
- 20210812_CRACR2A_SourceData/Figure 7B_GFP.tif
- __MACOSX/20210812_CRACR2A_SourceData/._Figure 7B_GFP.tif
- 20210812_CRACR2A_SourceData/Figure 7B_Flag_left.tif
- __MACOSX/20210812_CRACR2A_SourceData/._Figure 7B_Flag_left.tif
- 20210812_CRACR2A_SourceData/Figure 2D_CRACR2A.tif
- __MACOSX/20210812_CRACR2A_SourceData/._Figure 2D_CRACR2A.tif
- 20210812_CRACR2A_SourceData/Figure 5_figure supplement_1C_Flag.tif
- __MACOSX/20210812_CRACR2A_SourceData/._Figure 5_figure supplement_1C_Flag.tif
- 20210812_CRACR2A_SourceData/Figure 2D_actin.tif
- __MACOSX/20210812_CRACR2A_SourceData/._Figure 2D_actin.tif
- 20210812_CRACR2A_SourceData/Figure 4_Figure supplemnet1_ORAI1STIM1qPCR.xlsx
- __MACOSX/20210812_CRACR2A_SourceData/._Figure 4_Figure supplemnet1_ORAI1STIM1qPCR.xlsx
- 20210812_CRACR2A_SourceData/Figure 4_figure supplement 1_STIM1_ACTIN.tif
- __MACOSX/20210812_CRACR2A_SourceData/._Figure 4_figure supplement 1_STIM1_ACTIN.tif
- 20210812_CRACR2A_SourceData/Figure 4_figure supplement 1_STIM1_WB.tif
- __MACOSX/20210812_CRACR2A_SourceData/._Figure 4_figure supplement 1_STIM1_WB.tif
- 20210812_CRACR2A_SourceData/Figure 7A_Stim1-His_left.tif
- __MACOSX/20210812_CRACR2A_SourceData/._Figure 7A_Stim1-His_left.tif
- 20210812_CRACR2A_SourceData/Figure_1_PHA_anti-CD3 data_Figure 1_C_and _D.xlsx
- __MACOSX/20210812_CRACR2A_SourceData/._Figure_1_PHA_anti-CD3 data_Figure 1_C_and _D.xlsx
- 20210812_CRACR2A_SourceData/Figure 5_figure supplement 1_Flag.tif
- __MACOSX/20210812_CRACR2A_SourceData/._Figure 5_figure supplement 1_Flag.tif
- 20210812_CRACR2A_SourceData/Figure 7A_Stim1-His_Right.tif
- __MACOSX/20210812_CRACR2A_SourceData/._Figure 7A_Stim1-His_Right.tif
- 20210812_CRACR2A_SourceData/Figure 5_figure supplement _1_CRACR2A.tif
- __MACOSX/20210812_CRACR2A_SourceData/._Figure 5_figure supplement _1_CRACR2A.tif
- 20210812_CRACR2A_SourceData/Figure 5_figure supplement 1B_actin.tif
- __MACOSX/20210812_CRACR2A_SourceData/._Figure 5_figure supplement 1B_actin.tif
- 20210812_CRACR2A_SourceData/ELISA Values for Fig3C.xlsx
- __MACOSX/20210812_CRACR2A_SourceData/._ELISA Values for Fig3C.xlsx
- 20210812_CRACR2A_SourceData/Figure 1_figure_supplement_1_TH1_Th2_Th17.xlsx
- __MACOSX/20210812_CRACR2A_SourceData/._Figure 1_figure_supplement_1_TH1_Th2_Th17.xlsx
