# Supplementary material for: Biallelic mutations in calcium release activated channel regulator 2A (CRACR2A) cause a primary immunodeficiency disorder
Source: eLife. 2021 Dec 15;10:e72559. doi: 10.7554/eLife.72559 (PMC8673834; doi:10.7554/eLife.72559)
Supplement: Source data 1. — Zip folder containing raw and uncropped images for Western blots and Excel spreadsheets of quantitation. [file elife-72559-supp2.zip › 20210812_CRACR2A_SourceData/Figure_1_PHA_anti-CD3 data_Figure 1_C_and _D.xlsx]

## Sheet: Sheet1
	PHA 5 mico/ml	10	100
Control	88666	102084	25642	units CMP
	119112	152745	150043
	22237	28175	70723
Patient	38295	33330	20008
	91642	85564	31095
	2300	3620	27152
Anti-CD3	Control	Patient
	161025	45778	units CMP
	179969	24462
	96277	66780
	100912	53519
