# Supplementary material for: Biallelic mutations in calcium release activated channel regulator 2A (CRACR2A) cause a primary immunodeficiency disorder
Source: eLife. 2021 Dec 15;10:e72559. doi: 10.7554/eLife.72559 (PMC8673834; doi:10.7554/eLife.72559)
Supplement: Source data 1. — Zip folder containing raw and uncropped images for Western blots and Excel spreadsheets of quantitation. [file elife-72559-supp2.zip › 20210812_CRACR2A_SourceData/ELISA Values for Fig3C.xlsx]

## Sheet: ELISA values
IgM secretion (ng/ml)
	Day of culture
Donor	13	20
Patient	65309	30449
HC1	36118	13627
HC2	49091.5	27181.5
HC3	91120.5	21676.5
HC4	55024	15037.5
HC5	58785.5	25102.5
IgG secretion (ng/ml)
	Day of culture
Donor	13	20
Patient	8230	4009
HC1	12744	8199
HC2	7020.7	5909.1
HC3	2962.1	1751.3
HC4	10392.4	6643.5
HC5	7454.7	5355.5
